# Supplementary material for: Preliminary Changes in Head Control and Segmental Trunk Control Following an Eight-Week Core Strengthening Program in Children with Bilateral Spastic Cerebral Palsy
Source: Healthcare (Basel). 2026 Jul 18;14(14):2170. doi: 10.3390/healthcare14142170 (PMC13411832; doi:10.3390/healthcare14142170)
Supplement: Supplementary file 1 [file healthcare-14-02170-s001.zip]

Archive with 1 entries (1 files):
- healthcare-4398078-supplementary.pdf
